# Supplementary material for: Fabrication of 3D Printed Polylactic Acid/Polycaprolactone Nanocomposites with Favorable Thermo-Responsive Cyclic Shape Memory Effects, and Crystallization and Mechanical Properties
Source: Polymers (Basel). 2023 Mar 20;15(6):1533. doi: 10.3390/polym15061533 (PMC10053012; doi:10.3390/polym15061533)
Supplement: Supplementary file 1 [file polymers-15-01533-s001.zip]

Archive with 1 entries (1 files):
- polymers-2273422-supplementary.pdf
